# Supplementary material for: Herpesvirus-encoded lncRNA targets host splicing by interacting with splicing factors
Source: PLoS Pathog. 2026 Mar 26;22(3):e1014072. doi: 10.1371/journal.ppat.1014072 (PMC13056253; doi:10.1371/journal.ppat.1014072)
Supplement: S1 Table — (XLSX) [file ppat.1014072.s007.xlsx]

## Sheet: Raw data p Value Log2FC sorted
log2FC [XL over noXL]	Adjusted P value	Gene Symbol	Accession Number	Entry Name	# unique peptides	# unique peptides subgroup specific	Species
2.402	0.00136395	PTBP2	Q9UKA9-3	Isoform 3 of Polypyrimidine tract-binding protein 2	3	3	HUMAN
2.333	0.00136395	HNRPLL	D6W592	Heterogeneous nuclear ribonucleoprotein L-like	2	2	HUMAN
2.204	0.00136395	HNRNPDL	O14979-2	Isoform 2 of Heterogeneous nuclear ribonucleoprotein D-like	8	6	HUMAN
1.964	0.00137356	CIRBP	Q14011	Cold-inducible RNA-binding protein	5	5	HUMAN
1.7775	0.00136395	U2AF2	P26368	Splicing factor U2AF 65 kDa subunit	4	4	HUMAN
1.716	0.00136395	HNRNPA2B1	P22626	Heterogeneous nuclear ribonucleoproteins A2/B1	20	20	HUMAN
1.6805	0.00136395	EIF4H	Q15056	Eukaryotic translation initiation factor 4H	2	2	HUMAN
1.665	0.00170371	HNRNPD	Q14103	Heterogeneous nuclear ribonucleoprotein D0	12	10	HUMAN
1.6135	0.00136395	HNRNPAB	Q99729-2	Isoform 2 of Heterogeneous nuclear ribonucleoprotein A/B	8	7	HUMAN
1.575	0.00136395	SRSF1	J3KTL2	Serine/arginine-rich-splicing factor 1	19	19	HUMAN
1.5715	0.00136395	HNRNPA1	P09651	Heterogeneous nuclear ribonucleoprotein A1	15	15	HUMAN
1.5655	0.00328629	PSPC1	Q8WXF1	Paraspeckle component 1	3	3	HUMAN
1.548	0.00170371	HNRNPA0	Q13151	Heterogeneous nuclear ribonucleoprotein A0	5	5	HUMAN
1.5455	0.00137083	HNRNPC	P07910-2	Isoform C1 of Heterogeneous nuclear ribonucleoproteins C1/C2	15	15	HUMAN
1.501	0.00136395	YBX1	P67809	Nuclease-sensitive element-binding protein 1	10	5	HUMAN
1.4915	0.00137356	DDX5	P17844	Probable ATP-dependent RNA helicase DDX5	20	15	HUMAN
1.449	0.00137356	MBNL1	Q9NR56-5	Isoform 5 of Muscleblind-like protein 1	7	7	HUMAN
1.435	0.00193615	SAFB	Q15424-3	Isoform 3 of Scaffold attachment factor B1	8	4	HUMAN
1.4245	0.00136395	PCBP2	Q15366-3	Isoform 3 of Poly(rC)-binding protein 2	10	6	HUMAN
1.39	0.00136395	NCL	P19338	Nucleolin	13	13	HUMAN
1.3625	0.00170371	UBAP2L	Q14157-5	Isoform 5 of Ubiquitin-associated protein 2-like	2	2	HUMAN
1.3435	0.00136395	HNRNPU	Q00839	Heterogeneous nuclear ribonucleoprotein U	27	27	HUMAN
1.3185	0.00137356	SYNCRIP	O60506	Heterogeneous nuclear ribonucleoprotein Q	19	1	HUMAN
1.316	0.00136395	HNRNPL	P14866	Heterogeneous nuclear ribonucleoprotein L	20	20	HUMAN
1.307	0.00170371	ALYREF	Q86V81	THO complex subunit 4	6	6	HUMAN
1.2945	0.00186574	PTBP1	A0A0U1RRM4	Polypyrimidine tract-binding protein 1	16	16	HUMAN
1.2875	0.00153239	ILF3	Q12906-7	Isoform 7 of Interleukin enhancer-binding factor 3	26	26	HUMAN
1.265	0.00137356	RAB10	P61026	Ras-related protein Rab-10	3	1	HUMAN
1.252	0.00176425	HNRNPA3	P51991	Heterogeneous nuclear ribonucleoprotein A3	15	15	HUMAN
1.245	0.00170371	SRRT	Q9BXP5	Serrate RNA effector molecule homolog	6	6	HUMAN
1.238	0.00170371	HNRNPR	O43390-2	Isoform 2 of Heterogeneous nuclear ribonucleoprotein R	16	11	HUMAN
1.224	0.00176425	KHDRBS1	Q07666	KH domain-containing, RNA-binding, signal transduction-associated protein 1	5	5	HUMAN
1.2195	0.00175746	SAFB2	Q14151	Scaffold attachment factor B2	7	3	HUMAN
1.205	0.00193615	TRA2A	Q13595	Transformer-2 protein homolog alpha	5	3	HUMAN
1.181	0.00296056	APOBEC3B	Q9UH17	DNA dC->dU-editing enzyme APOBEC-3B	14	10	HUMAN
1.176	0.00137356	DDX17	A0A1W2PQ51	Probable ATP-dependent RNA helicase DDX17	17	12	HUMAN
1.1585	0.002607	ILF2	Q12905	Interleukin enhancer-binding factor 2	8	8	HUMAN
1.138	0.00137356	FUBP1	E9PEB5	Far upstream element-binding protein 1	14	12	HUMAN
1.114	0.00192317	SRSF9	Q13242	Serine/arginine-rich splicing factor 9	9	9	HUMAN
1.111	0.00192317	HNRNPH2	P55795	Heterogeneous nuclear ribonucleoprotein H2	8	3	HUMAN
1.101	0.00175391	HNRNPK	P61978-2	Isoform 2 of Heterogeneous nuclear ribonucleoprotein K	21	21	HUMAN
1.096	0.00192317	TAF15	Q92804	TATA-binding protein-associated factor 2N	7	3	HUMAN
1.0635	0.00170371	SRSF6	Q13247	Serine/arginine-rich splicing factor 6	11	4	HUMAN
1.063	0.00228839	SNRNP70	P08621	U1 small nuclear ribonucleoprotein 70 kDa	2	2	HUMAN
1.0565	0.00265993	HNRNPF	P52597	Heterogeneous nuclear ribonucleoprotein F	15	13	HUMAN
1.05	0.00192317	SRSF2	Q01130	Serine/arginine-rich splicing factor 2	4	4	HUMAN
1.0295	0.00170371	HNRNPH3	P31942	Heterogeneous nuclear ribonucleoprotein H3	10	10	HUMAN
1.022	0.00239949	RBMXL1	Q96E39	RNA binding motif protein, X-linked-like-1	11	2	HUMAN
1.01	0.00170371	ORF57	Q2HR75	mRNA export factor ICP27 homolog	9	9	HHV8P
1.0095	0.00153239	RBMX	P38159	RNA-binding motif protein, X chromosome	15	6	HUMAN
1.0095	0.00417053	DAZAP1	Q96EP5	DAZ-associated protein 1	8	8	HUMAN
0.995	0.00170371	HNRNPUL2	Q1KMD3	Heterogeneous nuclear ribonucleoprotein U-like protein 2	28	28	HUMAN
0.953	0.00175391	SRSF3	P84103	Serine/arginine-rich splicing factor 3	11	10	HUMAN
0.945	0.00228839	ELAVL1	Q15717-2	Isoform 2 of ELAV-like protein 1	11	11	HUMAN
0.93	0.00192317	THRAP3	Q9Y2W1	Thyroid hormone receptor-associated protein 3	16	15	HUMAN
0.918	0.00443308	SFPQ	P23246	Splicing factor, proline- and glutamine-rich	11	11	HUMAN
0.9085	0.00192317	HNRNPH1	G8JLB6	Heterogeneous nuclear ribonucleoprotein H	16	9	HUMAN
0.893	0.00175391	TRA2B	P62995	Transformer-2 protein homolog beta	10	8	HUMAN
0.8895	0.00265993	CPSF6	Q16630-2	Isoform 2 of Cleavage and polyadenylation specificity factor subunit 6	3	3	HUMAN
0.887	0.00239949	U2AF1	Q01081-2	Isoform 2 of Splicing factor U2AF 35 kDa subunit	3	3	HUMAN
0.867	0.00315963	TIAL1	Q01085-2	Isoform 2 of Nucleolysin TIAR	9	4	HUMAN
0.8555	0.00328629	FUS	H3BPE7	RNA-binding protein FUS	7	3	HUMAN
0.826	0.00192317	PCBP1	Q15365	Poly(rC)-binding protein 1	11	7	HUMAN
0.818	0.00241752	BCLAF1	Q9NYF8	Bcl-2-associated transcription factor 1	9	8	HUMAN
0.783	0.00275198	SRSF10	O75494	Serine/arginine-rich splicing factor 10	7	7	HUMAN
0.767	0.00301201	YTHDC1	J3QR07	YTH domain-containing protein 1	7	7	HUMAN
0.762	0.00301201	HNRNPM	P52272	Heterogeneous nuclear ribonucleoprotein M	31	31	HUMAN
0.758	0.00443308	KHSRP	Q92945	Far upstream element-binding protein 2	14	14	HUMAN
0.7375	0.00296056	NONO	Q15233	Non-POU domain-containing octamer-binding protein	14	14	HUMAN
0.721	0.00351467	DDOST	P39656	Dolichyl-diphosphooligosaccharide--protein glycosyltransferase 48 kDa subunit	6	6	HUMAN
0.6555	0.00487602	DHX9	Q08211	ATP-dependent RNA helicase A	29	29	HUMAN
0.6465	0.00378839	SLTM	Q9NWH9	SAFB-like transcription modulator	6	6	HUMAN
0.629	0.00443308	SLC25A5	P05141	ADP/ATP translocase 2	9	4	HUMAN
-0.6025	0.00498009	PRSS1	E7EQ64	Trypsin-1	2	2	HUMAN
-0.659	0.00417053	TXN	P10599	Thioredoxin	4	4	HUMAN
-0.704	0.00422125	PGK1	P00558	Phosphoglycerate kinase 1	6	6	HUMAN
-0.705	0.00417053	ARHGDIA	J3QQX2	Rho GDP-dissociation inhibitor 1	5	5	HUMAN
-0.736	0.00443308	RPS27L	H0YMV8	40S ribosomal protein S27	2	2	HUMAN
-0.7825	0.0046424	S100A7	P31151	Protein S100-A7	3	3	HUMAN
-0.797	0.00326553	CYB5R3	P00387-3	Isoform 3 of NADH-cytochrome b5 reductase 3	2	2	HUMAN
-0.8785	0.00443308	COTL1	Q14019	Coactosin-like protein	2	2	HUMAN
-0.943	0.00443308	HRNR	Q86YZ3	Hornerin	3	3	HUMAN
1.0795	0.00515988	SRSF7	Q16629	Serine/arginine-rich splicing factor 7	9	8	HUMAN
0.831	0.00516363	PABPC1	P11940	Polyadenylate-binding protein 1	16	13	HUMAN
0.593	0.00516363	SLC25A6	P12236	ADP/ATP translocase 3	7	3	HUMAN
-0.5805	0.00516363	PSMB5	P28074	Proteasome subunit beta type-5	2	2	HUMAN
-0.601	0.00516363	PA2G4	Q9UQ80	Proliferation-associated protein 2G4	2	2	HUMAN
-0.687	0.00516363	HLA-A	P13746-2	Isoform 2 of HLA class I histocompatibility antigen, A-11 alpha chain	5	1	HUMAN
-0.7075	0.00516363	ALDOA	P04075-2	Isoform 2 of Fructose-bisphosphate aldolase A	8	8	HUMAN
-0.6495	0.00525274	ENO1	P06733	Alpha-enolase	7	7	HUMAN
-0.595	0.00530184	GNB2	P62879	Guanine nucleotide-binding protein G(I)/G(S)/G(T) subunit beta-2	2	1	HUMAN
0.75	0.00576602	RBM3	P98179	RNA-binding protein 3	2	2	HUMAN
0.9145	0.00601246	ZNF326	Q5BKZ1	DBIRD complex subunit ZNF326	2	2	HUMAN
-0.6125	0.00627764	PRDX1	Q06830	Peroxiredoxin-1	7	6	HUMAN
0.532	0.00641873	PABPC4	Q13310-3	Isoform 3 of Polyadenylate-binding protein 4	7	4	HUMAN
-0.549	0.00649215	CFL1	P23528	Cofilin-1	6	6	HUMAN
-0.556	0.00665997	SPCS3	P61009	Signal peptidase complex subunit 3	2	2	HUMAN
-0.617	0.00682689	RAC2	P15153	Ras-related C3 botulinum toxin substrate 2	2	2	HUMAN
0.643	0.00690505	SRSF5	Q13243	Serine/arginine-rich splicing factor 5	5	3	HUMAN
-0.6065	0.00695806	FABP5	Q01469	Fatty acid-binding protein, epidermal	3	3	HUMAN
0.8745	0.00697467	TIA1	P31483	Nucleolysin TIA-1 isoform p40	6	1	HUMAN
-0.63	0.00697467	CASP14	P31944	Caspase-14	2	2	HUMAN
1.1355	0.00714067	DDX3X	A0A0D9SF53	ATP-dependent RNA helicase DDX3X	2	2	HUMAN
-0.6105	0.0072013	SOD1	P00441	Superoxide dismutase [Cu-Zn]	2	2	HUMAN
-0.5295	0.00747759	ANXA2	P07355	Annexin A2	8	8	HUMAN
-0.51	0.00786959	GPI	P06744-2	Isoform 2 of Glucose-6-phosphate isomerase	4	4	HUMAN
-0.5775	0.00795345	AHSA1	O95433	Activator of 90 kDa heat shock protein ATPase homolog 1	6	6	HUMAN
0.602	0.00836526	RALY	Q9UKM9	RNA-binding protein Raly	8	8	HUMAN
-0.4885	0.008445	LDHB	P07195	L-lactate dehydrogenase B chain	6	5	HUMAN
0.5125	0.00857226	TARDBP	Q13148	TAR DNA-binding protein 43	2	2	HUMAN
-0.686	0.00877956	WDR61	Q9GZS3	WD repeat-containing protein 61	4	4	HUMAN
0.628	0.00946162	IGF2BP3	O00425	Insulin-like growth factor 2 mRNA-binding protein 3	4	3	HUMAN
0.4695	0.0102096	PRPF8	Q6P2Q9	Pre-mRNA-processing-splicing factor 8	12	12	HUMAN
0.455	0.0103328	HNRNPUL1	Q9BUJ2	Heterogeneous nuclear ribonucleoprotein U-like protein 1	9	9	HUMAN
-0.6825	0.0103328	CALR	P27797	Calreticulin	3	3	HUMAN
-0.708	0.0103512	FLG2	Q5D862	Filaggrin-2	4	4	HUMAN
0.57	0.011328	RAB1B	Q9H0U4	Ras-related protein Rab-1B	6	2	HUMAN
0.5835	0.0115916	IGF2BP1	Q9NZI8	Insulin-like growth factor 2 mRNA-binding protein 1	8	7	HUMAN
0.472	0.0115916	CLK1	P49759-3	Isoform 3 of Dual specificity protein kinase CLK1	2	2	HUMAN
-0.4705	0.0119561	RPL11	P62913	60S ribosomal protein L11	3	3	HUMAN
-0.6675	0.0124204	CAT	P04040	Catalase	3	3	HUMAN
-0.549	0.0124717	PSMA7	O14818	Proteasome subunit alpha type-7	2	2	HUMAN
0.494	0.0124935	DDX21	Q9NR30	Nucleolar RNA helicase 2	20	20	HUMAN
0.8075	0.013393	RBM14	Q96PK6	RNA-binding protein 14	12	12	HUMAN
0.611	0.013393	MATR3	A8MXP9	Matrin-3	13	13	HUMAN
-0.416	0.013393	LMAN1	P49257	Protein ERGIC-53	2	2	HUMAN
-0.428	0.013393	DCD	P81605-2	Isoform 2 of Dermcidin	5	5	HUMAN
-0.5995	0.013393	SLC16A3	O15427	Monocarboxylate transporter 4	2	2	HUMAN
-0.4255	0.0137736	RPL12	P30050	60S ribosomal protein L12	3	3	HUMAN
0.6465	0.0145983	FBL	P22087	rRNA 2'-O-methyltransferase fibrillarin	3	3	HUMAN
-0.694	0.0145983	RAB5C	P51148-2	Isoform 2 of Ras-related protein Rab-5C	5	3	HUMAN
0.4455	0.0147108	SND1	Q7KZF4	Staphylococcal nuclease domain-containing protein 1	17	17	HUMAN
-0.3935	0.0155875	PGAM5	Q96HS1	Serine/threonine-protein phosphatase PGAM5, mitochondrial	2	2	HUMAN
-0.6115	0.0155875	ACTB	P60709	Actin, cytoplasmic 1	19	1	HUMAN
0.606	0.0157706	EWSR1	Q01844-5	Isoform 5 of RNA-binding protein EWS	4	4	HUMAN
-0.4915	0.0157706	TBCB	Q99426	Tubulin-folding cofactor B	3	3	HUMAN
-0.589	0.0157706	YWHAE	P62258	14-3-3 protein epsilon	3	1	HUMAN
-0.5945	0.0157706	PSMA4	P25789	Proteasome subunit alpha type-4	4	4	HUMAN
0.535	0.0165386	PRPF40A	O75400	Pre-mRNA-processing factor 40 homolog A	5	5	HUMAN
-0.476	0.0168332	MCM7	P33993	DNA replication licensing factor MCM7	3	3	HUMAN
-0.4015	0.0171446	CYCS	P99999	Cytochrome c	2	2	HUMAN
0.5655	0.0171834	SLC25A3	Q00325	Phosphate carrier protein, mitochondrial	6	6	HUMAN
-0.4225	0.0171834	STRAP	Q9Y3F4-2	Isoform 2 of Serine-threonine kinase receptor-associated protein	6	6	HUMAN
-0.3945	0.0172214	HLA-C	Q95604	HLA class I histocompatibility antigen, Cw-17 alpha chain	4	1	HUMAN
-0.8065	0.0172214	SBSN	Q6UWP8	Suprabasin	2	2	HUMAN
-0.594	0.017278	SERPINB12	Q96P63-2	Isoform 2 of Serpin B12	3	3	HUMAN
0.6235	0.0182908	RBM39	Q14498	RNA-binding protein 39	8	8	HUMAN
0.401	0.0182908	TAP2	X5CMH5	Antigen peptide transporter 2	2	2	HUMAN
-0.3885	0.0182908	RPL21	P46778	60S ribosomal protein L21	3	3	HUMAN
-0.4595	0.018941	GARS	P41250	Glycine--tRNA ligase	2	2	HUMAN
-0.4425	0.0196838	VDAC1	P21796	Voltage-dependent anion-selective channel protein 1	15	13	HUMAN
-0.427	0.0202264	ISOC1	Q96CN7	Isochorismatase domain-containing protein 1	2	2	HUMAN
-0.471	0.020938	PSMB6	P28072	Proteasome subunit beta type-6	4	4	HUMAN
-0.3625	0.0236617	PDIA4	P13667	Protein disulfide-isomerase A4	4	3	HUMAN
-0.345	0.025275	DYNC1H1	Q14204	Cytoplasmic dynein 1 heavy chain 1	3	3	HUMAN
-0.426	0.025275	AZGP1	P25311	Zinc-alpha-2-glycoprotein	5	5	HUMAN
0.4755	0.0266059	DDX39A	O00148	ATP-dependent RNA helicase DDX39A	9	9	HUMAN
-0.424	0.0269631	PFN1	P07737	Profilin-1	9	9	HUMAN
-0.4215	0.0289971	SFXN1	Q9H9B4	Sideroflexin-1	6	6	HUMAN
-0.7115	0.0289971	BLMH	Q13867	Bleomycin hydrolase	3	3	HUMAN
-0.3965	0.0313606	ATP5A1	P25705	ATP synthase subunit alpha, mitochondrial	11	11	HUMAN
-0.675	0.0316339	HSPA5	P11021	78 kDa glucose-regulated protein	3	2	HUMAN
-0.347	0.0316564	TUFM	P49411	Elongation factor Tu, mitochondrial	3	3	HUMAN
-0.3965	0.0316564	LMNB1	P20700	Lamin-B1	16	16	HUMAN
-0.3985	0.0325373	PSMD1	A0A087WW66	26S proteasome non-ATPase regulatory subunit 1	2	2	HUMAN
-0.3385	0.0334735	2-Sep	Q15019-2	Isoform 2 of Septin-2	2	2	HUMAN
0.3765	0.033692	RACK1	P63244	Receptor of activated protein C kinase 1	17	17	HUMAN
0.336	0.033692	RPS8	P62241	40S ribosomal protein S8	10	10	HUMAN
-0.3195	0.033806	ATP13A1	Q9HD20	Manganese-transporting ATPase 13A1	3	3	HUMAN
0.409	0.035363	RBM15	Q96T37	Putative RNA-binding protein 15	2	2	HUMAN
0.6485	0.0357798	CHTOP	Q9Y3Y2-3	Isoform 2 of Chromatin target of PRMT1 protein	4	4	HUMAN
-0.3975	0.0357798	EIF3I	Q13347	Eukaryotic translation initiation factor 3 subunit I	7	7	HUMAN
-0.311	0.0378198	HSP90B1	P14625	Endoplasmin	10	9	HUMAN
-0.611	0.0389984	KPRP	Q5T749	Keratinocyte proline-rich protein	7	7	HUMAN
0.352	0.0392582	ADAR	P55265-4	Isoform 4 of Double-stranded RNA-specific adenosine deaminase	10	10	HUMAN
-0.3705	0.0405384	RAB35	Q15286	Ras-related protein Rab-35	4	1	HUMAN
0.308	0.0419183	ACTG1	P63261	Actin, cytoplasmic 2	19	1	HUMAN
-0.4085	0.0440628	TOP1	P11387	DNA topoisomerase 1	6	6	HUMAN
0.3965	0.0465113	ARL6IP5	O75915	PRA1 family protein 3	2	2	HUMAN
0.3765	0.0465113	CHERP	J3QK89	Calcium homeostasis endoplasmic reticulum protein	2	2	HUMAN
-0.4415	0.0477572	GGCT	O75223	Gamma-glutamylcyclotransferase	2	2	HUMAN
-0.452	0.047866	DSG1	Q02413	Desmoglein-1	9	9	HUMAN
-0.279	0.0485233	RPL13A	P40429	60S ribosomal protein L13a	4	4	HUMAN
0.2755	0.0488634	RNPS1	Q15287	RNA-binding protein with serine-rich domain 1	4	4	HUMAN
-0.305	0.0488634	RPS23	P62266	40S ribosomal protein S23	3	3	HUMAN
-0.2895	0.0489409	CALML5	Q9NZT1	Calmodulin-like protein 5	3	3	HUMAN
0.2825	0.052698	MOV10	Q9HCE1	Putative helicase MOV-10	6	6	HUMAN
-0.273	0.0529318	MCCC1	Q96RQ3	Methylcrotonoyl-CoA carboxylase subunit alpha, mitochondrial	33	33	HUMAN
-0.317	0.0529318	PPIA	P62937	Peptidyl-prolyl cis-trans isomerase A	3	3	HUMAN
-0.286	0.0583472	CCT6A	P40227	T-complex protein 1 subunit zeta	7	7	HUMAN
-0.326	0.0603841	RPL6	Q02878	60S ribosomal protein L6	4	4	HUMAN
0.2545	0.0607316	RPL18	Q07020	60S ribosomal protein L18	3	3	HUMAN
-0.338	0.0616576	NUP210	Q8TEM1	Nuclear pore membrane glycoprotein 210	4	4	HUMAN
-0.3865	0.0626249	HSPA8	P11142	Heat shock cognate 71 kDa protein	13	10	HUMAN
0.4155	0.0641171	PWP2	Q15269	Periodic tryptophan protein 2 homolog	2	2	HUMAN
-0.275	0.0641171	MCM6	Q14566	DNA replication licensing factor MCM6	5	5	HUMAN
-0.4285	0.0641171	GBE1	Q04446	1,4-alpha-glucan-branching enzyme	3	3	HUMAN
0.2605	0.0641637	MSI2	Q96DH6	RNA-binding protein Musashi homolog 2	3	3	HUMAN
-0.2765	0.0641637	RCC1	P18754-2	Isoform 2 of Regulator of chromosome condensation	4	4	HUMAN
-0.4385	0.0643204	PRDX2	P32119	Peroxiredoxin-2	2	1	HUMAN
0.565	0.0648066	SSB	P05455	Lupus La protein	5	5	HUMAN
0.2945	0.0671647	NARS	O43776	Asparagine--tRNA ligase, cytoplasmic	2	2	HUMAN
0.2665	0.0671647		Q2HRC8	Protein ORF11	4	4	HHV8P
-0.249	0.0671647	HSD17B4	P51659	Peroxisomal multifunctional enzyme type 2	2	2	HUMAN
-0.286	0.0671647	GAPDH	P04406	Glyceraldehyde-3-phosphate dehydrogenase	21	21	HUMAN
-0.4845	0.0671647	PRDX4	Q13162	Peroxiredoxin-4	2	2	HUMAN
0.24	0.0683223	XRN2	Q9H0D6	5'-3' exoribonuclease 2	3	3	HUMAN
-0.429	0.0699119	CACYBP	Q9HB71	Calcyclin-binding protein	2	2	HUMAN
-0.2635	0.0707622	PAICS	P22234-2	Isoform 2 of Multifunctional protein ADE2	7	7	HUMAN
0.331	0.0714327	AGO2	Q9UKV8	Protein argonaute-2	5	5	HUMAN
0.2555	0.0714327	MCM5	P33992	DNA replication licensing factor MCM5	5	5	HUMAN
0.249	0.0714327	PUF60	Q9UHX1	Poly(U)-binding-splicing factor PUF60	5	5	HUMAN
-0.5155	0.0714327	RP9	Q8TA86	Retinitis pigmentosa 9 protein	4	4	HUMAN
-0.417	0.0770706	PRDX3	P30048	Thioredoxin-dependent peroxide reductase, mitochondrial	2	2	HUMAN
-0.2215	0.0773349	SUGT1	Q9Y2Z0	Protein SGT1 homolog	7	7	HUMAN
-0.2185	0.0858433	EEF2	P13639	Elongation factor 2	16	15	HUMAN
0.385	0.0870886	FAM120A	Q9NZB2-6	Isoform F of Constitutive coactivator of PPAR-gamma-like protein 1	10	10	HUMAN
0.2195	0.0870886	DHX15	O43143	Pre-mRNA-splicing factor ATP-dependent RNA helicase DHX15	12	12	HUMAN
-0.3995	0.0888573	EIF5A	I3L504	Eukaryotic translation initiation factor 5A-1	2	2	HUMAN
-0.3405	0.0908853	RPN2	P04844	Dolichyl-diphosphooligosaccharide--protein glycosyltransferase subunit 2	2	2	HUMAN
-0.3075	0.0917164	RAB7A	P51149	Ras-related protein Rab-7a	2	2	HUMAN
-1.6795	0.0920309	LTF	P02788	Lactotransferrin	9	9	HUMAN
-0.3595	0.0923831	CSTA	P01040	Cystatin-A	6	6	HUMAN
-0.3845	0.0926219	YWHAG	P61981	14-3-3 protein gamma	6	3	HUMAN
0.233	0.0947454	RPS16	P62249	40S ribosomal protein S16	3	3	HUMAN
0.28	0.0954893	LUC7L2	Q9Y383	Putative RNA-binding protein Luc7-like 2	7	5	HUMAN
0.3575	0.0977089	RAB4B	Q6PIK3	HCG1995540, isoform CRA_b	2	1	HUMAN
-0.2265	0.0977089	TKT	P29401-2	Isoform 2 of Transketolase	14	14	HUMAN
0.236	0.0979441	RPS3	P23396-2	Isoform 2 of 40S ribosomal protein S3	17	17	HUMAN
-0.464	0.100068	HSPA1B	A0A0G2JIW1	Heat shock 70 kDa protein 1B	4	1	HUMAN
0.2285	0.100327	ARPC1B	O15143	Actin-related protein 2/3 complex subunit 1B	2	2	HUMAN
-0.253	0.100327	HDAC2	Q92769	Histone deacetylase 2	3	3	HUMAN
0.3355	0.105175	RPS9	P46781	40S ribosomal protein S9	3	3	HUMAN
0.282	0.105175	PRMT1	H7C2I1	Protein arginine N-methyltransferase 1	7	7	HUMAN
-0.262	0.107158	CAPZB	B1AK88	Capping protein (Actin filament) muscle Z-line, beta, isoform CRA_d	3	3	HUMAN
0.2745	0.1144	RPL27	P61353	60S ribosomal protein L27	2	2	HUMAN
-0.4195	0.115853	RAB5B	P61020	Ras-related protein Rab-5B	4	2	HUMAN
0.2005	0.119357	LCN1	P31025	Lipocalin-1	2	2	HUMAN
0.25	0.121782	MARS	P56192	Methionine--tRNA ligase, cytoplasmic	2	2	HUMAN
-0.1825	0.126783	CAP1	Q01518	Adenylyl cyclase-associated protein 1	12	12	HUMAN
-0.385	0.126783	CLIC1	O00299	Chloride intracellular channel protein 1	2	2	HUMAN
0.1815	0.127146	ZNF638	Q14966	Zinc finger protein 638	2	2	HUMAN
0.2055	0.129803	PFKP	Q01813	ATP-dependent 6-phosphofructokinase, platelet type	11	11	HUMAN
-0.1815	0.13053	SORD	Q00796	Sorbitol dehydrogenase	3	3	HUMAN
-0.2115	0.139661	PCCA	P05165	Propionyl-CoA carboxylase alpha chain, mitochondrial	35	35	HUMAN
-0.184	0.145499	WDR1	O75083	WD repeat-containing protein 1	9	9	HUMAN
-0.207	0.151261	ECM1	Q16610-2	Isoform 2 of Extracellular matrix protein 1	2	2	HUMAN
-0.214	0.151261	HMGCS1	Q01581	Hydroxymethylglutaryl-CoA synthase, cytoplasmic	5	5	HUMAN
-0.205	0.154716	HSP90AB1	P08238	Heat shock protein HSP 90-beta	32	17	HUMAN
-0.819	0.155065	ALB	P02768	Serum albumin	9	5	HUMAN
0.334	0.159974	AKAP8	O43823	A-kinase anchor protein 8	3	3	HUMAN
-0.696	0.16043	LYZ	P61626	Lysozyme C	2	2	HUMAN
-0.1945	0.160841	SSR4	P51571	Translocon-associated protein subunit delta	4	4	HUMAN
-0.1815	0.163354	MSN	P26038	Moesin	7	7	HUMAN
-0.1985	0.163354	LTA4H	P09960	Leukotriene A-4 hydrolase	17	17	HUMAN
-0.18	0.16581	6-Sep	Q14141	Septin-6	4	4	HUMAN
-0.27	0.168091	EZR	P15311	Ezrin	3	3	HUMAN
-0.164	0.170471	EFTUD2	Q15029	116 kDa U5 small nuclear ribonucleoprotein component	6	5	HUMAN
-0.187	0.171555	HSP90AA1	P07900-2	Isoform 2 of Heat shock protein HSP 90-alpha	28	13	HUMAN
0.1805	0.172204	PKM	P14618	Pyruvate kinase PKM	28	28	HUMAN
-0.3515	0.172204	RAB1A	P62820	Ras-related protein Rab-1A	6	1	HUMAN
-0.19	0.172614	PSMD3	O43242	26S proteasome non-ATPase regulatory subunit 3	7	7	HUMAN
0.1965	0.174403	SYNCRIP	O60506-3	Isoform 3 of Heterogeneous nuclear ribonucleoprotein Q	19	1	HUMAN
-0.5215	0.177787	XP32	Q5T750	Skin-specific protein 32	2	2	HUMAN
-0.1705	0.178554	COPA	P53621-2	Isoform 2 of Coatomer subunit alpha	6	6	HUMAN
-0.287	0.178753	DSC1	Q08554	Desmocollin-1	6	6	HUMAN
0.23	0.181979	SNRPD1	P62314	Small nuclear ribonucleoprotein Sm D1	2	2	HUMAN
-0.218	0.196046	RRM2	P31350-2	Isoform 2 of Ribonucleoside-diphosphate reductase subunit M2	2	2	HUMAN
0.2305	0.196438	SEC13	P55735-3	Isoform 3 of Protein SEC13 homolog	2	2	HUMAN
-0.22	0.196438	RPL9	P32969	60S ribosomal protein L9	2	2	HUMAN
0.198	0.210134	EIF3B	P55884-2	Isoform 2 of Eukaryotic translation initiation factor 3 subunit B	5	5	HUMAN
-0.164	0.213984	ACBD3	Q9H3P7	Golgi resident protein GCP60	2	2	HUMAN
-0.253	0.219258	TRIM28	Q13263	Transcription intermediary factor 1-beta	3	3	HUMAN
0.1425	0.219873	PRKDC	P78527	DNA-dependent protein kinase catalytic subunit	3	3	HUMAN
-0.148	0.222899	RPL35A	P18077	60S ribosomal protein L35a	3	3	HUMAN
0.7345	0.224951	PPIG	Q13427	Peptidyl-prolyl cis-trans isomerase G	7	7	HUMAN
0.2015	0.228731	SUPT16H	Q9Y5B9	FACT complex subunit SPT16	6	6	HUMAN
0.154	0.235045	GFPT1	Q06210	Glutamine--fructose-6-phosphate aminotransferase [isomerizing] 1	2	2	HUMAN
0.169	0.244997	RPN1	P04843	Dolichyl-diphosphooligosaccharide--protein glycosyltransferase subunit 1	8	8	HUMAN
0.188	0.247846	XRCC6	P12956	X-ray repair cross-complementing protein 6	8	8	HUMAN
-0.184	0.254498	ARPC4	P59998-2	Isoform 2 of Actin-related protein 2/3 complex subunit 4	4	4	HUMAN
-0.146	0.258638	GNB1	P62873	Guanine nucleotide-binding protein G(I)/G(S)/G(T) subunit beta-1	2	1	HUMAN
-0.3875	0.258638	GSDMA	Q96QA5	Gasdermin-A	3	3	HUMAN
-0.129	0.259944	TUBB	P07437	Tubulin beta chain	6	6	HUMAN
0.264	0.262942	YBX3	P16989	Y-box-binding protein 3	9	4	HUMAN
-0.209	0.264632	GNAI2	P04899-4	Isoform sGi2 of Guanine nucleotide-binding protein G(i) subunit alpha-2	2	2	HUMAN
-0.156	0.266503	CSDE1	O75534-4	Isoform 4 of Cold shock domain-containing protein E1	7	7	HUMAN
0.125	0.272857	NAT10	Q9H0A0	RNA cytidine acetyltransferase	5	5	HUMAN
0.1875	0.280033	RPL13	P26373	60S ribosomal protein L13	3	3	HUMAN
-0.1275	0.285411	GDI1	P31150	Rab GDP dissociation inhibitor alpha	3	2	HUMAN
-0.1555	0.299072	EIF3CL	B5ME19	Eukaryotic translation initiation factor 3 subunit C-like protein	4	4	HUMAN
0.647	0.299317	SRSF4	Q08170	Serine/arginine-rich splicing factor 4	15	9	HUMAN
0.626	0.299317	TUBA8	Q9NY65	Tubulin alpha-8 chain	3	1	HUMAN
0.187	0.299317	SLC2A1	P11166	Solute carrier family 2, facilitated glucose transporter member 1	3	3	HUMAN
0.154	0.299317	PFKL	P17858-2	Isoform 2 of ATP-dependent 6-phosphofructokinase, liver type	3	3	HUMAN
-1.2665	0.300538	MPO	P05164-3	Isoform H7 of Myeloperoxidase	4	4	HUMAN
-0.122	0.30258	EIF3L	B0QY89	Eukaryotic translation initiation factor 3 subunit L	4	4	HUMAN
0.118	0.310122	EIF4A1	P60842	Eukaryotic initiation factor 4A-I	9	8	HUMAN
0.115	0.316421	SF3B3	Q15393	Splicing factor 3B subunit 3	8	8	HUMAN
-0.1275	0.320281	DARS	P14868	Aspartate--tRNA ligase, cytoplasmic	7	7	HUMAN
0.4495	0.321511	TUBA4A	P68366	Tubulin alpha-4A chain	8	1	HUMAN
-1.2075	0.323556	S100A9	P06702	Protein S100-A9	6	6	HUMAN
-0.1205	0.327556	LBR	Q14739	Lamin-B receptor	4	4	HUMAN
-0.1355	0.327556	APEH	C9JIF9	Acylamino-acid-releasing enzyme	4	4	HUMAN
0.1515	0.329216	RCC2	Q9P258	Protein RCC2	2	2	HUMAN
-1.1885	0.33841	S100A8	P05109	Protein S100-A8	4	4	HUMAN
-0.241	0.339126	RPS15A	P62244	40S ribosomal protein S15a	2	2	HUMAN
-0.4565	0.340259	NID1	P14543	Nidogen-1	2	2	HUMAN
0.2375	0.35565	HACD3	Q9P035	Very-long-chain (3R)-3-hydroxyacyl-CoA dehydratase 3	3	3	HUMAN
0.1015	0.35565	COPB2	P35606	Coatomer subunit beta'	7	7	HUMAN
0.107	0.358487	EEF1A1P5	Q5VTE0	Putative elongation factor 1-alpha-like 3	14	14	HUMAN
0.134	0.361062	RPL26	P61254	60S ribosomal protein L26	2	2	HUMAN
0.0995	0.361062	CLTC	A0A087WVQ6	Clathrin heavy chain	14	14	HUMAN
-0.1665	0.365916	PSMB4	P28070	Proteasome subunit beta type-4	2	2	HUMAN
-0.1015	0.368434	ADH5	P11766	Alcohol dehydrogenase class-3	2	2	HUMAN
-0.143	0.368434	RPL5	P46777	60S ribosomal protein L5	12	12	HUMAN
-0.187	0.370005	RAB3C	Q96E17	Ras-related protein Rab-3C	2	1	HUMAN
-0.2235	0.374295	HIST1H1C	P16403	Histone H1.2	23	3	HUMAN
-0.104	0.375809	RAB2A	P61019	Ras-related protein Rab-2A	4	4	HUMAN
-0.095	0.381531	STAT1	P42224	Signal transducer and activator of transcription 1-alpha/beta	7	7	HUMAN
-0.239	0.383405	SON	P18583-6	Isoform E of Protein SON	30	2	HUMAN
0.104	0.385848	TCP1	P17987	T-complex protein 1 subunit alpha	15	15	HUMAN
-0.093	0.38912	SYK	P43405	Tyrosine-protein kinase SYK	2	2	HUMAN
0.1065	0.397692	EIF2A	Q9BY44	Eukaryotic translation initiation factor 2A	2	2	HUMAN
-0.192	0.399575	POLR2H	P52434	DNA-directed RNA polymerases I, II, and III subunit RPABC3	4	4	HUMAN
-0.1125	0.40734	RPA1	P27694	Replication protein A 70 kDa DNA-binding subunit	6	6	HUMAN
0.097	0.423049	PREP	P48147	Prolyl endopeptidase	4	4	HUMAN
-0.3555	0.424332	HIST1H1E	P10412	Histone H1.4	23	3	HUMAN
-0.172	0.424804	RPL28	P46779-3	Isoform 3 of 60S ribosomal protein L28	2	2	HUMAN
0.1035	0.426729	RPL8	P62917	60S ribosomal protein L8	3	3	HUMAN
-0.113	0.427446	NACA	E9PAV3	Nascent polypeptide-associated complex subunit alpha, muscle-specific form	3	3	HUMAN
0.1345	0.429172	FERMT3	Q86UX7	Fermitin family homolog 3	3	3	HUMAN
0.114	0.433271	RPL30	P62888	60S ribosomal protein L30	4	4	HUMAN
-0.389	0.444355	RSRC1	Q96IZ7	Serine/Arginine-related protein 53	4	4	HUMAN
0.4785	0.463221	PNISR	Q8TF01	Arginine/serine-rich protein PNISR	2	2	HUMAN
-0.342	0.469361	NKAP	Q8N5F7	NF-kappa-B-activating protein	7	7	HUMAN
0.1045	0.473352	RECQL	P46063	ATP-dependent DNA helicase Q1	6	6	HUMAN
0.099	0.474131	SMARCA1	B7ZLQ5	Probable global transcription activator SNF2L1	2	2	HUMAN
0.0795	0.481792	EIF2S1	P05198	Eukaryotic translation initiation factor 2 subunit 1	3	3	HUMAN
-0.0775	0.481792	BUB3	O43684	Mitotic checkpoint protein BUB3	3	3	HUMAN
-0.583	0.482862	ANXA1	P04083	Annexin A1	2	2	HUMAN
0.1005	0.487773	ARCN1	B0YIW6	Archain 1, isoform CRA_a	2	2	HUMAN
0.0895	0.487773	EIF2S3L	Q2VIR3	Putative eukaryotic translation initiation factor 2 subunit 3-like protein	5	5	HUMAN
0.122	0.494422	EIF4A3	P38919	Eukaryotic initiation factor 4A-III	6	5	HUMAN
-0.075	0.529925	RPL7A	P62424	60S ribosomal protein L7a	9	9	HUMAN
-1.926	0.530452	DEFA3	P59666	Neutrophil defensin 3	3	3	HUMAN
-0.083	0.543544	GANAB	Q14697	Neutral alpha-glucosidase AB	13	13	HUMAN
0.9815	0.546062	APOD	P05090	Apolipoprotein D	7	7	HUMAN
-0.295	0.548923	ARL6IP4	Q66PJ3	ADP-ribosylation factor-like protein 6-interacting protein 4	4	4	HUMAN
0.104	0.552421	PSMB9	P28065	Proteasome subunit beta type-9	5	5	HUMAN
-0.069	0.553488	ARF1	P84077	ADP-ribosylation factor 1	3	3	HUMAN
0.8065	0.562034	SRSF11	Q05519	Serine/arginine-rich splicing factor 11	6	6	HUMAN
0.08	0.564145	NUDCD1	Q96RS6	NudC domain-containing protein 1	2	2	HUMAN
0.0665	0.570125	EIF6	P56537	Eukaryotic translation initiation factor 6	6	6	HUMAN
-0.0735	0.570125	RAN	B5MDF5	GTP-binding nuclear protein Ran	9	9	HUMAN
-0.104	0.570125	NPM1	P06748	Nucleophosmin	4	4	HUMAN
0.073	0.580204	PRPF19	Q9UMS4	Pre-mRNA-processing factor 19	7	7	HUMAN
0.0895	0.594603	VDAC3	Q9Y277-2	Isoform 2 of Voltage-dependent anion-selective channel protein 3	8	6	HUMAN
0.0575	0.594603	RPS6	P62753	40S ribosomal protein S6	4	4	HUMAN
-0.077	0.595253	APOBEC3D	Q96AK3	DNA dC->dU-editing enzyme APOBEC-3D	4	1	HUMAN
0.4665	0.59907	PIP	P12273	Prolactin-inducible protein	5	5	HUMAN
-0.0835	0.59907	CD70	P32970	CD70 antigen	3	3	HUMAN
-0.06	0.603261	CPNE3	O75131	Copine-3	3	3	HUMAN
0.4565	0.606921	HIST1H1B	P16401	Histone H1.5	23	12	HUMAN
-0.0575	0.611851	NKRF	O15226-2	Isoform 2 of NF-kappa-B-repressing factor	2	2	HUMAN
0.0605	0.61222	DKC1	O60832	H/ACA ribonucleoprotein complex subunit 4	2	2	HUMAN
0.1285	0.618894	ZRANB2	O95218	Zinc finger Ran-binding domain-containing protein 2	2	2	HUMAN
0.123	0.625986	DDX46	A0A0C4DG89	Probable ATP-dependent RNA helicase DDX46	5	5	HUMAN
0.0645	0.634413	FUBP3	Q96I24	Far upstream element-binding protein 3	9	7	HUMAN
0.075	0.639438	ATP2A2	P16615	Sarcoplasmic/endoplasmic reticulum calcium ATPase 2	3	3	HUMAN
0.0905	0.642415	RBM4	Q9BWF3	RNA-binding protein 4	6	6	HUMAN
0.056	0.645012	TECR	Q9NZ01	Very-long-chain enoyl-CoA reductase	2	2	HUMAN
-0.105	0.664911	LUC7L	Q9NQ29	Putative RNA-binding protein Luc7-like 1	3	1	HUMAN
0.392	0.66496	CLIC4	Q9Y696	Chloride intracellular channel protein 4	2	2	HUMAN
-0.255	0.66496	GPATCH8	Q9UKJ3	G patch domain-containing protein 8	19	19	HUMAN
-0.048	0.669134	RPS11	P62280	40S ribosomal protein S11	6	6	HUMAN
-0.047	0.670899	PARP1	P09874	Poly [ADP-ribose] polymerase 1	5	5	HUMAN
-0.0465	0.671802	VDAC2	P45880-1	Isoform 1 of Voltage-dependent anion-selective channel protein 2	9	9	HUMAN
-0.0865	0.671802	SERPINB4	P48594	Serpin B4	2	2	HUMAN
-0.0925	0.692877	DSP	P15924	Desmoplakin	33	33	HUMAN
0.046	0.693261	RPS14	P62263	40S ribosomal protein S14	2	2	HUMAN
-0.044	0.701394	WDR18	Q9BV38	WD repeat-containing protein 18	3	3	HUMAN
0.047	0.706318	ASNS	P08243	Asparagine synthetase [glutamine-hydrolyzing]	6	6	HUMAN
-0.064	0.732559	LDHA	P00338-3	Isoform 3 of L-lactate dehydrogenase A chain	14	12	HUMAN
0.278	0.734313	SREK1	Q8WXA9-2	Isoform 2 of Splicing regulatory glutamine/lysine-rich protein 1	11	11	HUMAN
-0.167	0.737682	U2SURP	O15042	U2 snRNP-associated SURP motif-containing protein	5	5	HUMAN
0.053	0.739601	CELF1	G5EA30	CUG triplet repeat, RNA binding protein 1, isoform CRA_c	3	3	HUMAN
0.047	0.739601	DDX19B	H3BQK0	ATP-dependent RNA helicase DDX19B	4	4	HUMAN
0.071	0.744677	RPS27A	P62979	Ubiquitin-40S ribosomal protein S27a	7	7	HUMAN
0.2145	0.747173	RBBP6	Q7Z6E9	E3 ubiquitin-protein ligase RBBP6	50	50	HUMAN
0.21	0.750075	RAB1C	Q92928	Putative Ras-related protein Rab-1C	6	1	HUMAN
0.047	0.756768	FXR1	P51114	Fragile X mental retardation syndrome-related protein 1	6	6	HUMAN
-0.033	0.76429	FASN	P49327	Fatty acid synthase	35	35	HUMAN
-0.0365	0.765378	RAB14	P61106	Ras-related protein Rab-14	3	2	HUMAN
0.0355	0.765505	UPF1	Q92900	Regulator of nonsense transcripts 1	3	3	HUMAN
0.2	0.774885	MMTAG2	Q9BU76	Multiple myeloma tumor-associated protein 2	14	14	HUMAN
-0.0395	0.778699	SNRNP200	O75643	U5 small nuclear ribonucleoprotein 200 kDa helicase	9	9	HUMAN
0.296	0.779568	PRPF4B	Q13523	Serine/threonine-protein kinase PRP4 homolog	30	30	HUMAN
0.173	0.779568	SRRM1	A9Z1X7	Serine/arginine repetitive matrix protein 1	11	11	HUMAN
0.0375	0.779568	RPL18A	Q02543	60S ribosomal protein L18a	4	4	HUMAN
-0.2735	0.803848	HIST1H3D	A0A0U1RRH7	Histone H2A	3	3	HUMAN
-0.0495	0.805241	TUBA1B	P68363	Tubulin alpha-1B chain	10	3	HUMAN
0.041	0.814154	RPS2	P15880	40S ribosomal protein S2	2	2	HUMAN
-0.0705	0.827265	JUP	P14923	Junction plakoglobin	10	10	HUMAN
0.0285	0.831921		F5HID2	DNA polymerase processivity factor	9	9	HHV8P
-0.0235	0.834374	XRCC5	P13010	X-ray repair cross-complementing protein 5	8	8	HUMAN
0.2045	0.844315	RSRC2	Q7L4I2	Arginine/serine-rich coiled-coil protein 2	7	7	HUMAN
-0.0215	0.844315	AHCY	P23526	Adenosylhomocysteinase	11	11	HUMAN
0.1085	0.849889	SON	P18583-5	Isoform D of Protein SON	40	12	HUMAN
-0.0205	0.871518	CORO1C	Q9ULV4-3	Isoform 3 of Coronin-1C	4	4	HUMAN
-0.0795	0.8803	TCOF1	Q13428-3	Isoform 3 of Treacle protein	13	13	HUMAN
0.02	0.884916	CCT7	Q99832	T-complex protein 1 subunit eta	3	3	HUMAN
-0.1455	0.891606	HIST3H3	Q16695	Histone H3.1t	7	7	HUMAN
-0.0155	0.893813	HSPA4	P34932	Heat shock 70 kDa protein 4	8	8	HUMAN
-0.147	0.893813	HIST1H2BN	U3KQK0	Histone H2B	5	5	HUMAN
-0.0185	0.894122	EIF3S3	B3KS98	Eukaryotic translation initiation factor 3 subunit H	3	3	HUMAN
0.0155	0.899267	RPL3	P39023	60S ribosomal protein L3	12	12	HUMAN
-0.0145	0.899267	SF3B1	O75533	Splicing factor 3B subunit 1	4	4	HUMAN
0.014	0.903775	CAD	P27708	CAD protein	6	6	HUMAN
0.132	0.908977	HIST1H4A	P62805	Histone H4	5	5	HUMAN
0.014	0.908977	RPL34	P49207	60S ribosomal protein L34	2	2	HUMAN
0.0135	0.908977	MYDGF	Q969H8	Myeloid-derived growth factor	7	7	HUMAN
0.0115	0.924658	PAFAH1B1	P43034	Platelet-activating factor acetylhydrolase IB subunit alpha	4	4	HUMAN
0.0565	0.926853	SRRM2	Q9UQ35	Serine/arginine repetitive matrix protein 2	43	43	HUMAN
0.074	0.932255	H1FX	Q92522	Histone H1x	2	2	HUMAN
0.014	0.932255	PNN	Q9H307	Pinin	5	5	HUMAN
-0.0165	0.932255	ZCCHC17	A0A087WXF8	Nucleolar protein of 40 kDa	5	5	HUMAN
0.0075	0.943071	ESYT1	Q9BSJ8-2	Isoform 2 of Extended synaptotagmin-1	8	8	HUMAN
0.0145	0.956241	SUB1	P53999	Activated RNA polymerase II transcriptional coactivator p15	2	2	HUMAN
0.008	0.956241	ZFR	Q96KR1	Zinc finger RNA-binding protein	8	8	HUMAN
0.0055	0.956241	GDI2	P50395	Rab GDP dissociation inhibitor beta	6	4	HUMAN
-0.0085	0.956241	MCM3	P25205	DNA replication licensing factor MCM3	5	5	HUMAN
0.0115	0.976178	ARGLU1	Q9NWB6	Arginine and glutamate-rich protein 1	2	2	HUMAN
-1.38778e-17	1	RBM6	P78332	RNA-binding protein 6	3	3	HUMAN
