# Supplementary material for: Herpesvirus-encoded lncRNA targets host splicing by interacting with splicing factors
Source: PLoS Pathog. 2026 Mar 26;22(3):e1014072. doi: 10.1371/journal.ppat.1014072 (PMC13056253; doi:10.1371/journal.ppat.1014072)
Supplement: S2 Table — (XLSX) [file ppat.1014072.s008.xlsx]

## Sheet: ALT-specific-variants
ALT-NC_0093331-Fasta	Position Start	Position End	Variant Frequency [HWE >0.05 suggest the allele distribution does not violate Hardy-Weinberg Equillibrium, so evidence of technical or polulation bias]	Position on ALT	Position on Genome (Reference NC_009333.1)	sample 1	sample 2	Total Variants
NC_009333.1:120545-130696	327	328	1	328	120872	3	3	6
NC_009333.1:120545-130696	330	331	0.666667	331	120875	2	2	4
NC_009333.1:120545-130696	331	332	1	332	120876	3	3	6
NC_009333.1:120545-130696	643	644	0.166667	644	121188	0	1	1
NC_009333.1:120545-130696	887	888	0.166667	888	121432	1	0	1
NC_009333.1:120545-130696	925	926	0.166667	926	121470	0	1	1
NC_009333.1:120545-130696	1000	1001	0.166667	1001	121545	0	1	1
NC_009333.1:120545-130696	1115	1116	0.166667	1116	121660	0	1	1
NC_009333.1:120545-130696	1256	1257	0.166667	1257	121801	1	0	1
NC_009333.1:120545-130696	1574	1575	0.166667	1575	122119	1	0	1
NC_009333.1:120545-130696	1815	1816	0.166667	1816	122360	1	0	1
NC_009333.1:120545-130696	1830	1831	0.166667	1831	122375	0	1	1
NC_009333.1:120545-130696	2362	2363	0.166667	2363	122907	0	1	1
NC_009333.1:120545-130696	2549	2550	0.833333	2550	123094	2	3	5
NC_009333.1:120545-130696	2640	2641	0.333333	2641	123185	0	2	2
NC_009333.1:120545-130696	2739	2740	0.166667	2740	123284	1	0	1
NC_009333.1:120545-130696	2821	2822	0.166667	2822	123366	0	1	1
NC_009333.1:120545-130696	2852	2853	0.166667	2853	123397	0	1	1
NC_009333.1:120545-130696	2870	2871	0.166667	2871	123415	1	0	1
NC_009333.1:120545-130696	3632	3633	0.166667	3633	124177	1	0	1
NC_009333.1:120545-130696	4878	4879	0.166667	4879	125423	0	1	1
NC_009333.1:120545-130696	5040	5041	0.166667	5041	125585	0	1	1
NC_009333.1:120545-130696	5171	5172	0.5	5172	125716	2	1	3
NC_009333.1:120545-130696	5301	5302	0.333333	5302	125846	1	1	2
NC_009333.1:120545-130696	6735	6736	0.166667	6736	127280	1	0	1
NC_009333.1:120545-130696	7327	7328	0.333333	7328	127872	2	0	2
NC_009333.1:120545-130696	7330	7331	0.833333	7331	127875	3	2	5
NC_009333.1:120545-130696	7332	7333	0.166667	7333	127877	0	1	1
NC_009333.1:120545-130696	7509	7510	0.166667	7510	128054	1	0	1
NC_009333.1:120545-130696	7605	7606	0.166667	7606	128150	1	0	1
NC_009333.1:120545-130696	7740	7741	0.833333	7741	128285	2	3	5
NC_009333.1:120545-130696	7745	7746	0.5	7746	128290	1	2	3
NC_009333.1:120545-130696	7928	7929	0.166667	7929	128473	1	0	1
NC_009333.1:120545-130696	8392	8393	0.333333	8393	128937	2	0	2
NC_009333.1:120545-130696	8469	8470	0.166667	8470	129014	1	0	1
NC_009333.1:120545-130696	8565	8566	0.166667	8566	129110	0	1	1
NC_009333.1:120545-130696	8579	8580	0.666667	8580	129124	2	2	4
NC_009333.1:120545-130696	8677	8678	0.5	8678	129222	1	2	3
NC_009333.1:120545-130696	9036	9037	0.166667	9037	129581	1	0	1
NC_009333.1:120545-130696	9159	9160	0.166667	9160	129704	1	0	1
NC_009333.1:120545-130696	9353	9354	1	9354	129898	3	3	6
NC_009333.1:120545-130696	9483	9484	0.166667	9484	130028	0	1	1
NC_009333.1:120545-130696	9487	9488	0.166667	9488	130032	1	0	1
NC_009333.1:120545-130696	9654	9655	0.166667	9655	130199	0	1	1
NC_009333.1:120545-130696	9662	9663	0.333333	9663	130207	2	0	2
NC_009333.1:120545-130696	9665	9666	0.333333	9666	130210	1	1	2
NC_009333.1:120545-130696	9756	9757	0.333333	9757	130301	2	0	2
NC_009333.1:120545-130696	9861	9862	0.166667	9862	130406	1	0	1
NC_009333.1:120545-130696	10093	10094	0.166667	10094	130638	1	0	1

## Sheet: MBNL1
ALT-NC_0093331-Fasta	Position Start	Position End	Z-score	P-value	Motif	Length	K-mer	Position		Proximal T-to-C position
NC_009333.1:120545-130696	563	568	3.2	0.000687	cgcuu	5	cgcuu	564		643
NC_009333.1:120545-130696	1415	1420	3.025	0.00124	cgcuu	5	agcuu	1416
NC_009333.1:120545-130696	1618	1625	3.194	0.000702	gcgcagc	7	ccgcauc	1619		1574
NC_009333.1:120545-130696	1635	1642	3.528	0.000209	gcgcagc	7	gggcagc	1636
NC_009333.1:120545-130696	1643	1650	3.194	0.000702	gcgcagc	7	ccgcacc	1644
NC_009333.1:120545-130696	2160	2165	3	0.00135	cgcuu	5	cgcua	2161
NC_009333.1:120545-130696	2670	2677	3.125	0.000889	gcgcagc	7	cugcagc	2671		2640
NC_009333.1:120545-130696	4764	4769	3.038	0.00119	cgcuu	5	ugcug	4765
NC_009333.1:120545-130696	4782	4787	3.038	0.00119	cgcuu	5	ugcug	4783
NC_009333.1:120545-130696	4800	4805	3.088	0.00101	cgcuu	5	ugcug	4801
NC_009333.1:120545-130696	4818	4823	3.1	0.000968	cgcuu	5	ugcug	4819
NC_009333.1:120545-130696	4821	4826	3.1	0.000968	cgcuu	5	ugcug	4822
NC_009333.1:120545-130696	4824	4829	3.1	0.000968	cgcuu	5	ugcug	4825
NC_009333.1:120545-130696	4836	4841	3.113	0.000926	cgcuu	5	ugcug	4837
NC_009333.1:120545-130696	4839	4844	3.113	0.000926	cgcuu	5	ugcug	4840
NC_009333.1:120545-130696	4851	4856	3.1	0.000968	cgcuu	5	ugcug	4852
NC_009333.1:120545-130696	4869	4874	3.1	0.000968	cgcuu	5	ugcug	4870
NC_009333.1:120545-130696	4872	4877	3.1	0.000968	cgcuu	5	ugcug	4873		4878
NC_009333.1:120545-130696	4884	4889	3.113	0.000926	cgcuu	5	ugcug	4885
NC_009333.1:120545-130696	4887	4892	3.1	0.000968	cgcuu	5	ugcug	4888
NC_009333.1:120545-130696	4899	4904	3.113	0.000926	cgcuu	5	ugcug	4900
NC_009333.1:120545-130696	4902	4907	3.1	0.000968	cgcuu	5	ugcug	4903
NC_009333.1:120545-130696	4914	4919	3.1	0.000968	cgcuu	5	ugcug	4915
NC_009333.1:120545-130696	4917	4922	3.1	0.000968	cgcuu	5	ugcug	4918
NC_009333.1:120545-130696	4929	4934	3.088	0.00101	cgcuu	5	ugcug	4930
NC_009333.1:120545-130696	4947	4952	3.088	0.00101	cgcuu	5	ugcug	4948
NC_009333.1:120545-130696	4965	4970	3.1	0.000968	cgcuu	5	ugcug	4966
NC_009333.1:120545-130696	4968	4973	3.1	0.000968	cgcuu	5	ugcug	4969
NC_009333.1:120545-130696	4971	4976	3.1	0.000968	cgcuu	5	ugcug	4972
NC_009333.1:120545-130696	4983	4988	3.113	0.000926	cgcuu	5	ugcug	4984
NC_009333.1:120545-130696	4986	4991	3.113	0.000926	cgcuu	5	ugcug	4987
NC_009333.1:120545-130696	4998	5003	3.1	0.000968	cgcuu	5	ugcug	4999
NC_009333.1:120545-130696	5016	5021	3.1	0.000968	cgcuu	5	ugcug	5017
NC_009333.1:120545-130696	5019	5024	3.1	0.000968	cgcuu	5	ugcug	5020
NC_009333.1:120545-130696	5031	5036	3.113	0.000926	cgcuu	5	ugcug	5032
NC_009333.1:120545-130696	5034	5039	3.1	0.000968	cgcuu	5	ugcug	5035		5040
NC_009333.1:120545-130696	5046	5051	3.113	0.000926	cgcuu	5	ugcug	5047
NC_009333.1:120545-130696	5049	5054	3.1	0.000968	cgcuu	5	ugcug	5050
NC_009333.1:120545-130696	5061	5066	3.113	0.000926	cgcuu	5	ugcug	5062
NC_009333.1:120545-130696	5064	5069	3.1	0.000968	cgcuu	5	ugcug	5065
NC_009333.1:120545-130696	5076	5081	3.113	0.000926	cgcuu	5	ugcug	5077
NC_009333.1:120545-130696	5079	5084	3.1	0.000968	cgcuu	5	ugcug	5080
NC_009333.1:120545-130696	5091	5096	3.113	0.000926	cgcuu	5	ugcug	5092
NC_009333.1:120545-130696	5094	5099	3.1	0.000968	cgcuu	5	ugcug	5095
NC_009333.1:120545-130696	5106	5111	3.113	0.000926	cgcuu	5	ugcug	5107
NC_009333.1:120545-130696	5109	5114	3.1	0.000968	cgcuu	5	ugcug	5110
NC_009333.1:120545-130696	5121	5126	3.1	0.000968	cgcuu	5	ugcug	5122
NC_009333.1:120545-130696	5124	5129	3.075	0.00105	cgcuu	5	ugcug	5125
NC_009333.1:120545-130696	5136	5141	3.063	0.0011	cgcuu	5	ugcug	5137
NC_009333.1:120545-130696	5196	5201	3.038	0.00119	cgcuu	5	ugcug	5197		5171
NC_009333.1:120545-130696	5211	5216	3.088	0.00101	cgcuu	5	ugcug	5212
NC_009333.1:120545-130696	5214	5219	3.088	0.00101	cgcuu	5	ugcug	5215
NC_009333.1:120545-130696	5226	5231	3.1	0.000968	cgcuu	5	ugcug	5227
NC_009333.1:120545-130696	5229	5234	3.1	0.000968	cgcuu	5	ugcug	5230
NC_009333.1:120545-130696	5241	5246	3.1	0.000968	cgcuu	5	ugcug	5242
NC_009333.1:120545-130696	5244	5249	3.1	0.000968	cgcuu	5	ugcug	5245
NC_009333.1:120545-130696	5256	5261	3.1	0.000968	cgcuu	5	ugcug	5257
NC_009333.1:120545-130696	5259	5264	3.1	0.000968	cgcuu	5	ugcug	5260
NC_009333.1:120545-130696	5271	5276	3.1	0.000968	cgcuu	5	ugcug	5272
NC_009333.1:120545-130696	5274	5279	3.1	0.000968	cgcuu	5	ugcug	5275
NC_009333.1:120545-130696	5286	5291	3.1	0.000968	cgcuu	5	ugcug	5287
NC_009333.1:120545-130696	5289	5294	3.1	0.000968	cgcuu	5	ugcug	5290
NC_009333.1:120545-130696	5301	5306	3.325	0.000442	cgcuu	5	ugcug	5302		5301
NC_009333.1:120545-130696	5304	5309	3.325	0.000442	cgcuu	5	ugcug	5305
NC_009333.1:120545-130696	5316	5321	3.775	8e-05	cgcuu	5	cgcug	5317
NC_009333.1:120545-130696	5319	5324	3.438	0.000293	cgcuu	5	ugcug	5320
NC_009333.1:120545-130696	5331	5336	3.887	5.07e-05	cgcuu	5	cgcug	5332
NC_009333.1:120545-130696	5334	5339	3.5	0.000233	cgcuu	5	ugcug	5335
NC_009333.1:120545-130696	5346	5351	3.887	5.07e-05	cgcuu	5	cgcug	5347
NC_009333.1:120545-130696	5349	5354	3.5	0.000233	cgcuu	5	ugcug	5350
NC_009333.1:120545-130696	5361	5366	3.887	5.07e-05	cgcuu	5	cgcug	5362
NC_009333.1:120545-130696	5364	5369	3.5	0.000233	cgcuu	5	ugcug	5365
NC_009333.1:120545-130696	5376	5381	3.887	5.07e-05	cgcuu	5	cgcug	5377
NC_009333.1:120545-130696	5379	5384	3.5	0.000233	cgcuu	5	ugcug	5380
NC_009333.1:120545-130696	5391	5396	3.887	5.07e-05	cgcuu	5	cgcug	5392
NC_009333.1:120545-130696	5394	5399	3.5	0.000233	cgcuu	5	ugcug	5395
NC_009333.1:120545-130696	5406	5411	3.887	5.07e-05	cgcuu	5	cgcug	5407
NC_009333.1:120545-130696	5409	5414	3.5	0.000233	cgcuu	5	ugcug	5410
NC_009333.1:120545-130696	5421	5426	3.887	5.07e-05	cgcuu	5	cgcug	5422
NC_009333.1:120545-130696	5424	5429	3.5	0.000233	cgcuu	5	ugcug	5425
NC_009333.1:120545-130696	5436	5441	3.887	5.07e-05	cgcuu	5	cgcug	5437
NC_009333.1:120545-130696	5439	5444	3.5	0.000233	cgcuu	5	ugcug	5440
NC_009333.1:120545-130696	5451	5456	3.887	5.07e-05	cgcuu	5	cgcug	5452
NC_009333.1:120545-130696	5454	5459	3.5	0.000233	cgcuu	5	ugcug	5455
NC_009333.1:120545-130696	5466	5471	3.862	5.62e-05	cgcuu	5	cgcug	5467
NC_009333.1:120545-130696	5469	5474	3.475	0.000255	cgcuu	5	ugcug	5470
NC_009333.1:120545-130696	5481	5486	3.75	8.84e-05	cgcuu	5	cgcug	5482
NC_009333.1:120545-130696	5496	5501	3.263	0.000551	cgcuu	5	ugcug	5497
NC_009333.1:120545-130696	5499	5504	3.263	0.000551	cgcuu	5	ugcug	5500
NC_009333.1:120545-130696	5511	5516	3.088	0.00101	cgcuu	5	ugcug	5512
NC_009333.1:120545-130696	5526	5531	3.088	0.00101	cgcuu	5	ugcug	5527
NC_009333.1:120545-130696	5529	5534	3.088	0.00101	cgcuu	5	ugcug	5530
NC_009333.1:120545-130696	5541	5546	3.088	0.00101	cgcuu	5	ugcug	5542
NC_009333.1:120545-130696	5544	5549	3.088	0.00101	cgcuu	5	ugcug	5545
NC_009333.1:120545-130696	5556	5561	3.088	0.00101	cgcuu	5	ugcug	5557
NC_009333.1:120545-130696	5571	5576	3.038	0.00119	cgcuu	5	ugcug	5572
NC_009333.1:120545-130696	5574	5579	3.038	0.00119	cgcuu	5	ugcug	5575
NC_009333.1:120545-130696	5586	5591	3.075	0.00105	cgcuu	5	ugcug	5587
NC_009333.1:120545-130696	7442	7447	3	0.00135	cgcuu	5	ugcug	7443		7332
NC_009333.1:120545-130696	7463	7468	3.4	0.000337	cgcuu	5	ugcuu	7464		7509
NC_009333.1:120545-130696	9744	9749	3.038	0.00119	cgcuu	5	ugcug	9745		9665
NC_009333.1:120545-130696	9747	9752	3.038	0.00119	cgcuu	5	ugcug	9748		9756
NC_009333.1:120545-130696	9812	9817	3.238	0.000602	cgcuu	5	cgcug	9813		9861

## Sheet: SRSF1
ALT-NC_0093331-Fasta	Position Start	Position End	Z-score	P-value	Motif	Length	K-mer	Position		Proximal T-to-C position
NC_009333.1:120545-130696	3484	3490	3.355	0.000397	gragga	6	ggagga	3485		3632
NC_009333.1:120545-130696	6350	6356	3.624	0.000145	gragga	6	ggaggg	6351
NC_009333.1:120545-130696	6351	6357	3	0.00135	gragga	6	gaggga	6352
NC_009333.1:120545-130696	6354	6360	3.538	0.000202	gragga	6	ggaggc	6355
NC_009333.1:120545-130696	6363	6369	3.559	0.000186	gragga	6	ggugga	6364
NC_009333.1:120545-130696	6366	6372	3.978	3.47e-05	gragga	6	ggagga	6367
NC_009333.1:120545-130696	6387	6393	3.462	0.000268	gragga	6	ggaggu	6388
NC_009333.1:120545-130696	6546	6552	3.194	0.000702	gragga	6	ggaugg	6547
NC_009333.1:120545-130696	6551	6557	3.194	0.000702	gragga	6	ggaugg	6552
NC_009333.1:120545-130696	6552	6558	3.129	0.000877	gragga	6	gaugga	6553
NC_009333.1:120545-130696	6555	6561	3.677	0.000118	gragga	6	ggaggg	6556
NC_009333.1:120545-130696	6556	6562	3.065	0.00109	gragga	6	gaggga	6557
NC_009333.1:120545-130696	6566	6572	3.935	4.16e-05	gragga	6	ggagga	6567
NC_009333.1:120545-130696	6569	6575	3.548	0.000194	gragga	6	ggaaga	6570
NC_009333.1:120545-130696	6630	6636	3.032	0.00121	gragga	6	gaagga	6631		6735
NC_009333.1:120545-130696	8856	8862	3.753	8.74e-05	gragga	6	gaagga	8857
NC_009333.1:120545-130696	8859	8865	3.204	0.000678	gragga	6	ggacgg	8860
NC_009333.1:120545-130696	8860	8866	3.129	0.000877	gragga	6	gacgga	8861
NC_009333.1:120545-130696	8874	8880	4.043	2.64e-05	gragga	6	ggagga	8875
NC_009333.1:120545-130696	8877	8883	3.785	7.69e-05	gragga	6	ggaggg	8878
NC_009333.1:120545-130696	8882	8888	3.032	0.00121	gragga	6	gguggg	8883
NC_009333.1:120545-130696	8885	8891	3.355	0.000397	gragga	6	ggggga	8886		9036
NC_009333.1:120545-130696	9690	9696	3.548	0.000194	gragga	6	ggagga	9691		9665
NC_009333.1:120545-130696	9711	9717	3.301	0.000482	gragga	6	ggcgga	9712		9756

## Sheet: SRSF2
ALT-NC_0093331-Fasta	Position Start	Position End	Z-score	P-value	Motif	Length	K-mer	Position		Proximal T-to-C position
NC_009333.1:120545-130696	2671	2677	3.125	0.000889	agcagc	6	ugcagc	2672		2640
NC_009333.1:120545-130696	3483	3489	3.046	0.00116	ggagwd	6	gggagg	3484
NC_009333.1:120545-130696	3486	3492	3.011	0.0013	ggagwd	6	aggaaa	3487
NC_009333.1:120545-130696	3496	3502	3.184	0.000726	ggagwd	6	gggaga	3497		3632
NC_009333.1:120545-130696	6113	6119	3.299	0.000485	ggagwd	6	gggaga	6114
NC_009333.1:120545-130696	6349	6355	3.046	0.00116	ggagwd	6	uggagg	6350
NC_009333.1:120545-130696	6353	6359	3.103	0.000958	ggagwd	6	gggagg	6354
NC_009333.1:120545-130696	6365	6371	3.126	0.000886	ggagwd	6	uggagg	6366
NC_009333.1:120545-130696	6368	6374	3.448	0.000282	ggagwd	6	aggagu	6369
NC_009333.1:120545-130696	6482	6488	3.264	0.000549	ggagwd	6	uggaga	6483
NC_009333.1:120545-130696	6506	6512	3.621	0.000147	ggagwd	6	aggaga	6507
NC_009333.1:120545-130696	6512	6518	3.402	0.000334	ggagwd	6	uggaga	6513
NC_009333.1:120545-130696	6536	6542	3.264	0.000549	ggagwd	6	cggaga	6537		6735
NC_009333.1:120545-130696	7027	7033	3.432	0.0003	agcagc	6	agcagg	7028
NC_009333.1:120545-130696	7034	7040	3.318	0.000453	agcagc	6	ugcagu	7035
NC_009333.1:120545-130696	8873	8879	3.126	0.000886	ggagwd	6	gggagg	8874
NC_009333.1:120545-130696	8876	8882	3.471	0.000259	ggagwd	6	aggagg	8877
NC_009333.1:120545-130696	8887	8893	3.437	0.000294	ggagwd	6	gggaga	8888		9036
NC_009333.1:120545-130696	9524	9530	3.557	0.000188	agcagc	6	agcagg	9525		9487
NC_009333.1:120545-130696	9549	9555	3.261	0.000555	agcagc	6	agcagg	9550		9654

## Sheet: PTBP
ALT-NC_0093331-Fasta	Position Start	Position End	Z-score	P-value	Motif	Length	K-mer	Position		Proximal T-to-C position
NC_009333.1:120545-130696	2862	2868	3.137	0.000853	cuuucu	6	cuuucu	2863		2870
NC_009333.1:120545-130696	3658	3664	3.388	0.000352	cuuucu	6	cuuucu	3659		3632

## Sheet: U2AF
ALT-NC_0093331-Fasta	Position Start	Position End	Z-score	P-value	Motif	Length	K-mer	Position		Proximal T-to-C position
NC_009333.1:120545-130696	642	649	3.238	0.000602	uuuuuyc	7	uuuuuuu	643
NC_009333.1:120545-130696	643	650	3.2	0.000687	uuuuuyc	7	uuuuuug	644		643
NC_009333.1:120545-130696	777	784	3.095	0.000984	uuuuuyc	7	auuuuuu	778
NC_009333.1:120545-130696	778	785	3.4	0.000337	uuuuuyc	7	uuuuuuu	779
NC_009333.1:120545-130696	779	786	3.352	0.000401	uuuuuyc	7	uuuuuua	780
NC_009333.1:120545-130696	780	787	3.352	0.000401	uuuuuyc	7	uuuuuac	781
NC_009333.1:120545-130696	781	788	3.019	0.00127	uuuuuyc	7	uuuuacc	782		887
NC_009333.1:120545-130696	1669	1676	3.057	0.00112	uuuuuyc	7	cuuuuuc	1670
NC_009333.1:120545-130696	1670	1677	3.133	0.000865	uuuuuyc	7	uuuuucc	1671		1830
NC_009333.1:120545-130696	2468	2475	3.257	0.000563	uuuuuyc	7	auuuuuc	2469		2362
NC_009333.1:120545-130696	2469	2476	3.333	0.00043	uuuuuyc	7	uuuuucc	2470		2549
NC_009333.1:120545-130696	5992	5999	3.038	0.00119	uuuuuyc	7	uauuuuc	5993
NC_009333.1:120545-130696	6007	6014	3.181	0.000734	uuuuuyc	7	cuuuuuc	6008
NC_009333.1:120545-130696	6008	6015	3.029	0.00123	uuuuuyc	7	uuuuuca	6009
NC_009333.1:120545-130696	6297	6304	3.21	0.000664	uuuuuyc	7	cuuuuuc	6298
NC_009333.1:120545-130696	6298	6305	3.086	0.00101	uuuuuyc	7	uuuuucu	6299
NC_009333.1:120545-130696	6299	6306	3.124	0.000892	uuuuuyc	7	uuuucuc	6300
NC_009333.1:120545-130696	8617	8624	3.067	0.00108	uuuuuyc	7	uuuuuua	8618		8579
NC_009333.1:120545-130696	8618	8625	3.067	0.00108	uuuuuyc	7	uuuuuac	8619		8677
NC_009333.1:120545-130696	9338	9345	3.162	0.000783	uuuuuyc	7	auuuuuu	9339
NC_009333.1:120545-130696	9339	9346	3.514	0.000221	uuuuuyc	7	uuuuuuu	9340
NC_009333.1:120545-130696	9340	9347	3.514	0.000221	uuuuuyc	7	uuuuuuu	9341
NC_009333.1:120545-130696	9341	9348	3.514	0.000221	uuuuuyc	7	uuuuuuu	9342
NC_009333.1:120545-130696	9342	9349	3.448	0.000282	uuuuuyc	7	uuuuuua	9343
NC_009333.1:120545-130696	9343	9350	3.448	0.000282	uuuuuyc	7	uuuuuac	9344		9353
NC_009333.1:120545-130696	9752	9759	3.019	0.00127	uuuuuyc	7	uuuuuug	9753		9756
