# Supplementary material for: Herpesvirus-encoded lncRNA targets host splicing by interacting with splicing factors
Source: PLoS Pathog. 2026 Mar 26;22(3):e1014072. doi: 10.1371/journal.ppat.1014072 (PMC13056253; doi:10.1371/journal.ppat.1014072)
Supplement: S3 Table — (XLSX) [file ppat.1014072.s009.xlsx]

## Sheet: GapmeR-sequences
LNA GapmeR ID	LNA GapmeR sequence
ALT #1	A*A*C*G*G*G*C*G*A*T*G*G*A*A*A*C
ALT #2	C*C*T*T*G*G*C*A*A*C*A*C*G*T*A*A
ALT #3	C*T*G*G*C*G*A*G*G*A*T*A*A*T*G*G
ALT #4	G*G*T*A*G*A*A*G*A*G*G*C*G*T*T*G
ALT #5	C*C*G*A*G*G*A*C*G*A*A*A*T*G*G*A
ALT #7	G*T*G*T*A*A*C*C*G*C*T*T*A*A*T*T
ALT #9	G*C*C*A*G*G*A*A*C*G*C*G*T*A*G*A
ALT #10	G*T*G*A*G*C*G*A*C*T*C*G*A*A*A*A
Negative-Control A	A*A*C*A*C*G*T*C*T*A*T*A*C*G*C
Negative-Control B	G*C*T*C*C*C*T*T*C*A*A*T*C*C*A*A

## Sheet: Primer-sequences
Primer	Sequence
ALT-F	TAATCCGGGCGTGAGAAACA
ALT-R	CCGTAAGGCACCCTTATCTTTG
GAPDH-F	ATGACATCAAGAAGGTGGTGAA
GAPDH-R	GCTGTTGAAGTCAGAGGAGAC
ORF57-F	CTGTGTCCTCCTCTGAGTTTG
ORF57-R	GCAGGGAGTCTGAGTTTCTTTA
RTA-F	CACAAAAATGGCGCAAGATGA
RTA-R	TGGTAGAGTTGGGCCTTCAGTT
K3-F	GCGGGTTGAAGTGTTTCCAT
K3-R	CTCCTCGTCCTGGTTATCCC
K5-F	AAACACGGCCTGTCAAATGT
K5-R	GTTAGGATGACCAGGAGCGT
K8-F	CGCGTGTCATCGAAAGCATA
K8-R	TCGCCGCTAGGAAACATAGT
K8.1-F	AAAGCGTCCAGGCCACCACAGA
K8.1-R	GGCAGAAATGGCACACGGTTAC
ORF39-F	GTGGGAGTATTCGTGGGTTATC
ORF39-R	GGTGAACAGTCGGAGTTCTATC
LANA-F	AGCAGACTACACCTCCACAC
LANA-R	AGAGTCTGGTGACGACTTGG
NOL8-F	TGGAAAGGTGGAACATTACAAA
NOL8-R	GAAATCCACTCCTCCTGTCTT
RBCK1-F	GACCCGGAGGTAGCATTTC
RBCK1-R	CAGACCGACAGTATCCATTCTC
